# Supplementary material for: Psychological distress during the COVID-19 epidemic in Chile: The role of economic uncertainty
Source: PLoS One. 2021 Nov 3;16(11):e0251683. doi: 10.1371/journal.pone.0251683 (PMC8565721; doi:10.1371/journal.pone.0251683)
Supplement: S1 Data — (DO) [file pone.0251683.s001.do]

clear all
set more off

**Define folder
global Data "G:\My Drive\TS3\"

*** Open file
use "$Data\TS3_Entrega.dta", clear

**define expansion factors
global factor factor

***Module 4:  Mental health
** Definition of anxiety and depression 
replace b181=. if b181==-888
gen anxiety=g61+g62 if g61!=9 & g62!=-999 & g62!=-888
gen depression=g63+g64 if g63!=-999 & g64!=-888

replace g61=. if g61==9
replace g62=. if g62==-999 | g62==-888
replace g63=. if g63==-999
replace g64=. if g64==-888

** Estimate alpha
alpha g61 g62 g63 g64


**Definition of loneliness (aislamiento)
gen loneliness=.
replace loneliness=g66 if g66!=-999 & g66!=-888


*Dummy loneliness
gen dummy_lone=0
replace dummy_lone=1 if g66==3 | g66==2
replace dummy_lone=. if loneliness==.


** Phsycological distress
gen phsy_distress=anxiety+depression

*dummy psychological distress
gen dummy_psy_dist=1
replace dummy_psy_dist=0 if phsy_distress<6


****Individuals characteristics
**Age brackets (tedad)
** variable edad is age
rename edad age
gen tage=1 if inrange(age,18,35)
replace tage=2 if inrange(age,36,60)
replace tage=3 if inrange(age,60,200)


**Renaname some variables
*Lack of income 
*Expectation difficulty getting food 
*Increased expectation of conflict in the home 
*Lack of space in the home 
rename d7__2 lack_income
rename d7__3 hard_food
rename d7__4 confl_home
rename d7__1 lack_space

replace e3=. if e3==-999 | e3==-888

**Definition of Expectation of increasing debt
gen expect_increase_debt=0
replace expect_increase_debt=1 if e3==3


**Definition of mental health
gen mentalhealth=1 if g3==1
replace mentalhealth=0 if g3==2

*Definition of mental treament
replace g4=. if g4==-888
gen treatment_mental=1 if g4==1
replace treatment_mental=0 if g4==2

*Definition of Physical health
*hypertension 
*diabetes 
*obesity 
gen hyper=0
replace hyper=1 if b181==1
gen diabetes=0
replace diabetes=1 if b183==1
replace diabetes=. if b183==-888
gen obesity=0
replace obesity=1 if b182==1

**Definition of Physical health 
gen phys_health=0
replace phys_health=1 if hyper==1 | obesity==1 | diabetes==1

**Definition of education
gen education=0
replace education=1 if f1==6 | f1==7 | f1==8 | f1==9
replace education=2 if f1==10 | f1==11 | f1==12 | f1==13 | f1==14

*Definition of location
gen zone=0 if region==1 | region==2 | region==3 | region==4 | region==15
replace zone=1 if region==13 | region==5 | region==6
replace zone=2 if region==7 | region==8 | region==9 | region==10 | region==11 | region==12 | region==14 | region==16

*Definition of income
gen income=f11
replace income=. if f11==-999 | f11==-888
replace income=326601/2 if f12==1
replace income=(326600+437300)/2 if f12==2
replace income=(539600+437300)/2 if f12==3
replace income=(539600+650000)/2 if f12==4
replace income=(769700+650000)/2 if f12==5
replace income=(769700+923000)/2 if f12==6
replace income=(1133700+923000)/2 if f12==7
replace income=(1133700+1459500)/2 if f12==8
replace income=(2147300+1459500)/2 if f12==9
replace income=(2147300)/2 if f12==10

** Log income
gen lnincome=ln(income)


**Definition gender
gen female=0
replace female=1 if a2==2


******************************************************
******************************************************
******** Descriptive Statistics
**TABLE 1
***************************
tab female [iw=${factor}], m
tab tage [iw=${factor}], m
sum income [iw=${factor}]
tab education [iw=${factor}], m
tab zone [iw=${factor}], m
***************************
******************************************************
******************************************************
******Chi 2
*** TABLE 2
tab dummy_psy_dist female, col chi 

tab mentalhealth female, col chi 

tab treatment_mental female, col chi 

tab phys_health female, col chi 

tab dummy_lone female, col chi 

tab lack_income female, col chi 

tab expect_increase_debt female, col chi 

tab hard_food female, col chi 

tab confl_home female, col chi 

tab lack_space female, col chi 


keep folio factor f1 g61 g62 g63 g64 anxiety depression loneliness tage age phsy_distress mentalhealth treatment_mental phys_health education zone income lnincome female expect_increase_debt lack_income confl_home lack_space hard_food
**********************************************************
**********************************************************

** Loking at correlations
corr anxiety depression loneliness tage phsy_distress mentalhealth treatment_mental phys_health education zone income lnincome female expect_increase_debt lack_income confl_home lack_space

***Old Table 3
reg  anxiety loneliness female i.zone age lnincome lack_income hard_food confl_home lack_space  expect_increase_debt  phys_health mentalhealth treatment_mental i.education  [iw=${factor}], r
outreg2 using "$Data\Table3_01282021_old", replace excel 
reg  depression loneliness female i.zone age lnincome lack_income hard_food confl_home lack_space  expect_increase_debt  phys_health mentalhealth treatment_mental i.education  [iw=${factor}], r
outreg2 using "$Data\Table3_01282021_old", append excel 
reg  phsy_distress loneliness female i.zone age lnincome lack_income hard_food confl_home lack_space  expect_increase_debt  phys_health mentalhealth treatment_mental i.education  [iw=${factor}], r
outreg2 using "$Data\Table3_01282021_old", append excel 

**Table 3
reg  anxiety loneliness female i.zone i.tage lnincome lack_income hard_food confl_home lack_space  expect_increase_debt  phys_health mentalhealth treatment_mental i.education  [iw=${factor}], r
outreg2 using "$Data\Table3_04072021", ci replace excel 
reg  depression loneliness female i.zone i.tage lnincome lack_income hard_food confl_home lack_space  expect_increase_debt  phys_health mentalhealth treatment_mental i.education  [iw=${factor}], r
outreg2 using "$Data\Table3_04072021", ci append excel 
reg  phsy_distress loneliness female i.zone i.tage lnincome lack_income hard_food confl_home lack_space  expect_increase_debt  phys_health mentalhealth treatment_mental i.education  [iw=${factor}], r
outreg2 using "$Data\Table3_04072021", ci append excel 


**********Gender
**Table 4
**********Male
reg  anxiety loneliness i.zone age lnincome lack_income hard_food confl_home lack_space  expect_increase_debt  phys_health mentalhealth treatment_mental i.education  if female==0 [aw=${factor}], r
outreg2 using "$Data\Table4_04072021", ci replace excel 
reg  depression loneliness i.zone age lnincome lack_income hard_food confl_home lack_space  expect_increase_debt  phys_health mentalhealth treatment_mental i.education  if female==0 [aw=${factor}], r
outreg2 using "$Data\Table4_04072021", ci append excel 
reg  phsy_distress loneliness i.zone age lnincome lack_income hard_food confl_home lack_space  expect_increase_debt  phys_health mentalhealth treatment_mental i.education  if female==0 [aw=${factor}], r
outreg2 using "$Data\Table4_04072021", ci append excel 


**********Female
reg  anxiety loneliness i.zone age lnincome lack_income hard_food confl_home lack_space  expect_increase_debt  phys_health mentalhealth treatment_mental i.education  if female==1 [aw=${factor}], r
outreg2 using "$Data\Table4_04072021", ci append excel 
reg  depression loneliness i.zone age lnincome lack_income hard_food confl_home lack_space  expect_increase_debt  phys_health mentalhealth treatment_mental i.education  if female==1 [aw=${factor}], r
outreg2 using "$Data\Table4_04072021", ci append excel 
reg  phsy_distress loneliness i.zone age lnincome lack_income hard_food confl_home lack_space  expect_increase_debt  phys_health mentalhealth treatment_mental i.education  if female==1 [aw=${factor}], r
outreg2 using "$Data\Table4_04072021", ci append excel 


**********Age
**Table 5
reg phsy_distress loneliness female i.zone age lnincome lack_income hard_food confl_home lack_space  expect_increase_debt  phys_health mentalhealth treatment_mental i.education   if tage==1 [aw=${factor}], r
outreg2 using "$Data\Tabla5_04072021",  ci replace excel 

foreach i in  2 3 {
reg phsy_distress loneliness female i.zone age lnincome lack_income hard_food confl_home lack_space  expect_increase_debt  phys_health mentalhealth treatment_mental i.education   if tage==`i' [aw=${factor}], r
outreg2 using "$Data\Tabla5_04072021",  ci append excel 

}
